# Supplementary material for: Induction of Brain Insulin Resistance and Alzheimer’s Molecular Changes by Western Diet
Source: Int J Mol Sci. 2022 Apr 25;23(9):4744. doi: 10.3390/ijms23094744 (PMC9102094; doi:10.3390/ijms23094744)
Supplement: Supplementary file 1 [file ijms-23-04744-s001.zip]

Archive with 1 entries (1 files):
- ijms-1664808-Supplementary Materials.pdf
